# Supplementary material for: Evolution of Old World Equus and origin of the zebra-ass clade
Source: Sci Rep. 2021 May 12;11:10156. doi: 10.1038/s41598-021-89440-9 (PMC8114910; doi:10.1038/s41598-021-89440-9)
Supplement: Supplementary file 3 — Supplementary Information 3. [file 41598_2021_89440_MOESM3_ESM.xlsx]

## Sheet: for analysis
Character number	1	2	3	4	5	6	7	8	9	10	11	12	13	14	15	16	17	18	19	20	21	22	23	24	25	26	27	28	29	30	31	32	33	34	35	36	37	38	39	40	41	42	43	44	45	46	47	48	49
Data	Own	Own	Antoine, 2002	Antoine, 2002	Own	Own	Own	Sun and Deng, 2019	Sun and Deng, 2019	Sun and Deng, 2019	Sun and Deng, 2019	Sun and Deng, 2019	Own	Sun and Deng, 2019	Sun and Deng, 2019	Barron Otriz et al., 2019	Antoine, 2002	Antoine, 2002	Antoine, 2002	Antoine, 2002	Sun and Deng, 2019			Sun and Deng, 2019	Sun and Deng, 2019	Own	Own	Antoine, 2002	Antoine, 2002	Antoine, 2002	Antoine, 2002	Antoine, 2002	Antoine, 2002	Antoine, 2002	Antoine, 2002	Antoine, 2002	Barron Otriz et al., 2019 (edited)	Barron Otriz et al., 2019	Own	Own	Barron Otriz et al., 2019	Own	Own	Antoine, 2002	Antoine, 2002	Own	Antoine, 2002	Own	Antoine, 2002
Character	Length of the skull	Lateral outline of skull	Nasal: lateral apophysis	Nasal/lachrymal: contact	Lateral outline of the nasal notch	Nasal Notch	Level of posterior margin of nasal notch	Middle groove along suture of nasal	POF morphology	POF orientation	Dorsal margin of POF	Distinct ventral rim on POF	Distance of POF and UTR	Posterior margin and pocket of POF	Distance between POF and orbit	Buccinator fossa	Maxilla: base of the processus zygomaticus maxillari	Zygomatic arch: processus postorbitalis	Zygomatic arch: processus postorbitalis	Frontal: processus postorbitalis	Intermaxillary process	Level of anterior margin of facial crest	Malar fossa	Level of IOF (infraorbital foramen) location	IOF alignment	Orbital shape	Orbits position related to the upper third molar	Sphenoid: foramina sphenorbitale & rotundum	Squamosal: temporal crest	Squamosal: area between temporal and nuchal crests	Squamosal-occipital: processus posttympanicus and processus paraoccipitalis	Squamosal: processus posttympanicus	Occipital: processus paraoccipitalis	Occipital: foramen magnum	External auditory pseudo-meatus	Occipital side	Lambdoidal crest (Bennett, 1980).	Incisor mesial outline	Palatine process	Palate shape	Position of choanae	Post Vomerine length	Basisphenoid shape	Zygomatic arch	I1	infundibulum shape on I1	I2	infundibulum shape on I2	I3
Character Description	(0) < than 400 mm ; (1) between 400 and 450 mm ; (2) between 450 and 500 mm ; (3) between 500 and 550 mm ; (4) between 550 and 600 mm ; (5) > than 600 mm	(0) linear ; (1) ondulated ; (2) covex	(0) absent; (1) present	(0) long; (1) punctual or absent	(0) S shape ; (1) linear ; (2) convex	(0) reduced ; (1) elogated	(0) at the median level of the palatine process ; (1) at the level of P2 ; (2) at the level of P2 mesostyle ; (3) between P2 and P3 ; (4) at the level of P3 mesostyle ; (5) between P3 and P4 ; (6) above the M3	(0) absent; (1) present.	(0) tear drop shaped with a sharp anterior margin; (1) elongated oval; (2) POP is absent.	(0) anteroposterior; (1) anteroventral, cross with horizontal line at about 30°; (2) anteroventral, cross with horizontal line at about 45°; (3) POP is absent.	(0) dorsal margin sharply rimmed; (1) dorsal margin rounded; (2) POP is absent.	(0) ventral rim distinctly rimmed; (1) ventral rim without distinct or pronounced margin; (2) POP is absent.	(0) shallow, above the maxillary crest in the maxilla and the anterior board of the zygomatic bone ; (1) medial, placed medially in the maxilla and the anterior board of the zygomatic and lacrimal bone ; (2) high, placed in the upper aspect of the maxilla and the anterior board of the lacrimal bone	0) posterior margin with a pronounced rim but not pocketed; (1) posterior margin of POF without pronounced rim, no pocket; (2) posterior margin with pronounced rim and pocket of depth ≈ 5 mm; (3) POP is absent.	(0) < 30 mm; (1) 30-50 mm; (2) > 50 mm; (3) POP is absent.	(0) present, well-developed; (1) absent or poorly developed	(0) high; (1) low	(0) present; (1) absent ; (2) fused with postorbital on zygomatic arch	(0) on the jugal; (1) on the squamosal	(0) present; (1) absent; (2) fused with postorbital on zygomatic arch	(0) present; (1) absent.	(0) between P3/P2 ; (1) mesostyle of P3; (2) betwenn P4/P3; (3) mesostyle of P4 ; (4) boundary of P4/M1; (5) M1 mesostyle ;	(0) present, more anteriorly positioned, not close to orbit; (1) present, posteriorly positioned, very close to orbit; (2) absent	(0) above P3 mesostyle or P3–P4 boundary; (1) above the P4 mesostyle or P4–M1 boundary.	(0) aligned within the lower one-third of the orbit; (1) aligned at or near the vertical midpoint of the orbit.	(0) rounded or suboval; (1) elliptical ; (2) sqaured	(0) above the molar cheek teeth row ; (1) above the third molar ; (2) above the posterior border of the third molar ; (3) well behind the third molar	(0) distinct; (1) fused (foramen ovale).	(0) absent; (1) present.	(0) flat; (1) depression.	(0) fused; (1) distant.	(0) well-developed; (1) little-developed; (2) huge.	(0) well-developed; (1) little-developed.	(0) circular; (1) subtriangular.	(0) open; (1) partly closed; (2) totally closed (circular).	(0) inclined forward; (1) vertical; (2) inclined backward	(0) long and rounded; (1) short and squared off ; (2) large and squared off	(0) arcuate arcade; (1) linear arcade	(0) elogated and slender ; (1) elongated and flat; (2) short and slender ; (3) short and flat	(0) elogated and slender ; (1) elongated and flat; (2) short and slender ; (3) short and flat	(0) the anteriormost border is positioned at the level of a line between M2 and M3; (1) the anteriormost border is positioned at the level of the first mesial half of M2	(0) at the level of the postorbital constriction, behind the medium level of the temporal fossae ; (1) at the level of the postorbital constriction, placed at the medium level of the temporal fossae	(0) U shaped ; (1) V shaped	(0) low; (1) high; (2) very high.	(0) present; (1) absent.	(0) closed ; (1) open	(0) present; (1) absent.	(0) closed ; (1) open	(0) present; (1) absent.
Tapirus terrestris	0	0	0	1	0	0	6	1	2	-	-	-	-	-	-	0	0	0	0	0	0	-	1	0	0	-	0	0	0	0	0	0	0	0	0	1	?	0	1	?	0	?	1	0	0	0	0	0	0
Hyrachyus eximius	0	0	0	0	0	0	0	1	2	-	-	-	-	-	-	0	1	0	0	0	0	-	2	0	0	-	0	0	0	0	0	0	0	0	1	0	?	0	1	?	1	?	1	1	0	0	0	0	0
Trigonias osborni	3	0	1	1	0	1	1	1	2	-	-	-	-	-	-	0	0	0	0	0	0	-	2	0	0	-	0	?	0	0	0	1	0	1	1	0	?	0	1	?	?	?	?	1	0	0	0	0	0
Merychippus insignis	0	0	0	0	0	0	0	0	0	0	0	0	1	0	0	0	1	2	-	2	0	1	0	0	0	0	1	?	1	0	1	1	0	0	0	2	1	0	3	3	2	0	0	0	0	?	0	?	0
Merychippus isoneus	0	0	0	0	0	0	1	?	0	0	0	0	1	0	0	0	1	2	-	2	0	0	1	0	0	0	1	?	1	0	1	1	0	0	0	2	1	0	2	2	?	0	0	0	?	?	?	?	?
Cormohipparion occidentale	2	0	0	0	1	0	1	1	0	0	0	0	1	0	0	0	1	2	-	2	0	4	1	0	0	0	1	?	1	0	1	1	0	0	0	2	2	0	1	1	2	0	0	0	0	0	0	0	0
Pliohippus pernix	0	1	0	0	1	0	0	0	0	0	0	0	1	0	0	0	1	2	-	2	0	5	1	1	0	0	1	?	1	0	1	1	0	0	0	1	2	0	2	2	1	0	0	0	?	?	?	?	?
Dinohippus leidyanus	0	1	0	0	1	1	3	1	1	1	0	0	1	2	1	0	1	2	-	2	0	4	1	0	1	0	2	?	1	0	1	1	0	0	0	1	2	0	3	3	1	0	0	0	0	0	0	0	0
Dinohippus mexicanus	1	1	0	0	1	1	3	1	1	1	0	0	1	2	2	?	1	2	-	2	0	4	1	?	?	0	2	?	1	0	?	?	?	?	?	?	2	0	3	3	1	0	0	0	?	?	?	?	0
Hippidion principale	5	2	0	1	2	1	6	1	0	2	0	0	1	0	2	0	1	2	-	2	0	5	2	1	1	0	2	?	1	0	1	1	0	0	0	1	2	0	0	0	1	1	?	0	0	0	0	0	0
Hippidion saldiasi	?	2	0	1	2	1	6	1	0	2	0	0	1	0	2	0	1	2	-	2	0	5	2	2	1	0	2	?	1	0	1	?	?	?	?	?	2	0	0	0	1	?	?	0	0	?	0	?	0
Equus simplicidens	3	0	0	0	1	1	3	1	1	1	0	0	1	1	1	1	1	2	-	2	0	4	2	1	0	0	3	?	1	0	1	1	0	0	0	1	2	0	1	1	1	0	0	0	0	0	0	0	0
E. qingyangensis	?	0	0	0	1	1	3	1	1	1	0	0	1	1	1	?	1	2	-	2	0	4	2	?	?	0	3	?	1	0	1	1	0	0	0	?	2	?	0	?	1	0	0	0	?	?	?	?	?
E. eisenmannae	5	0	0	0	1	1	3	1	1	2	0	1	1	1	2	1	1	2	-	2	0	4	2	1	1	0	3	?	1	0	1	1	0	0	0	1	2	0	0	0	0	0	0	0	0	0	0	0	0
E. sanmeniensis	4	1	0	0	1	1	3	1	1	2	0	1	1	1	2	1	1	2	-	2	0	4	2	-	-	0	3	?	1	0	1	1	0	0	0	0	2	0	1	1	0	1	1	0	0	0	0	0	0
E. huanghoensis	4	0	0	0	1	1	4	1	1	1	0	1	1	1	2	1	1	2	-	2	0	4	2	0	0	0	3	?	1	0	1	1	0	0	0	1	2	0	1	1	0	0	0	0	0	0	0	0	0
E. teilhardi	3	0	0	0	1	1	3	1	1	1	0	1	1	1	2	1	1	2	-	2	0	4	2	1	1	0	3	?	1	0	1	1	?	0	0	?	?	0	1	1	0	0	0	0	0	0	0	0	0
E. livenzovensis	4	1	0	?	1	?	?	1	?	?	?	1	?	?	?	?	1	2	-	2	0	4	2	1	?	0	3	?	1	0	1	1	0	0	?	1	2	0	1	1	?	1	?	0	0	0	0	0	0
E. stenonis	3	1	0	0	1	1	4	1	1	1	0	1	1	1	2	1	1	2	-	2	0	4	2	1	1	0	3	?	1	0	1	1	0	0	0	1	2	0	1	1	0	1	1	0	0	0	0	0	0
E. senezensis	3	1	0	0	1	1	4	?	1	1	0	1	1	1	1	1	1	2	-	2	0	4	2	?	?	0	2	?	1	0	1	1	0	0	0	0	2	0	3	3	0	1	1	0	0	0	0	0	0
Equus sp. Dmanisi	3	1	0	0	1	1	2	1	1	1	1	1	2	1	1	1		2	-	2	0	4	2	1	1	0	2	?	1	0	1	1	0	0	0	1	2	0	1	0	1	1	1	0	0	0	0	0	0
E. koobiforensis	4	1	0	0	1	1	3	1	1	1	1	1	2	1	2	1	1	2	-	2	0	4	2	1	1	0	3	?	1	0	1	1	0	0	0	1	2	0	0	1	0	1	1	0	?	?	0	0	0
E. oldowayensis (Olorgesaile)	?	1	0	0	1	1	2	1	1	1	1	1	2	1	2	1	1	2	-	2	0	4	2	1	1	0	3	?	1	?	?	?	?	?	0	?	?	0	1	1	1	1	1	0	0	0	0	0	0
E. grevyi	3	1	0	0	1	1	3	1	1	1	1	1	2	1	2	1	1	2	-	2	0	4	2	1	1	0	3	?	1	0	1	1	0	0	0	1	2	0	0	0	1	1	1	0	0	0	0	0	0
E. quagga	1	1	0	0	1	1	1	1	1	1	1	1	2	1	2	1	1	2	-	2	0	4	2	0	1	0	2	?	1	0	1	1	0	0	0	1	2	0	2	2	0	1	1	0	0	0	0	0	0
E. zebra	2	1	0	0	1	1	2	1	1	1	1	1	2	1	2	1	1	2	-	2	0	4	2	0	1	0	2	?	1	0	1	1	0	0	0	1	2	0	0	0	1	1	1	0	0	0	0	0	0
E. hemionus	1	1	0	0	1	1	1	1	1	1	1	1	2	1	1	1	1	2	-	2	0	4	2	1	1	0	3	?	1	0	1	1	0	0	0	1	2	0	3	2	1	1	1	0	0	0	0	0	0
E. kiang	2	1	0	0	1	1	2	1	1	1	1	1	2	1	1	1	1	2	-	2	0	4	2	1	1	0	3	?	1	0	1	1	0	0	0	1	2	0	3	2	1	1	1	0	0	0	0	0	0
E. przewalskii	2	1	0	0	1	1	2	1	1	1	1	0	2	0	2	1	1	2	-	2	0	4	2	0	1	0	2	?	1	0	1	1	0	0	0	1	2	0	3	3	0	1	0	0	0	0	0	0	0
E. ferus	2	1	0	0	1	1	2	1	1	1	1	0	2	0	2	1	1	2	-	2	0	4	2	0	1	0	2	?	1	0	1	1	0	0	0	1	2	0	1	1	0	1	0	0	0	0	0	0	0
[truncated: 80 more columns]
