# Supplementary material for: Evolution of Old World Equus and origin of the zebra-ass clade
Source: Sci Rep. 2021 May 12;11:10156. doi: 10.1038/s41598-021-89440-9 (PMC8114910; doi:10.1038/s41598-021-89440-9)
Supplement: Supplementary file 4 — Supplementary Information 4. [file 41598_2021_89440_MOESM4_ESM.xlsx]

## Sheet: skull
Pca Skull Basal + Lateral														Pca Skull Basal
Importance of components														Importance of components
	PC1	PC2	PC3	PC4	PC5	PC6	PC7	PC8	PC9	PC10	PC11	PC12			PC1	PC2	PC3	PC4	PC5
Standard deviation	2.5463	1.4412	1.06474	0.87756	0.82027	0.62296	0.4128	0.39895	0.35049	0.13774	0.05695	9.915e-16		Standard deviation	1.4701	1.2560	0.9340	0.62120	0.05543
Proportion of Variance	0.5403	0.1731	0.09447	0.06418	0.05607	0.03234	0.0142	0.01326	0.01024	0.00158	0.00027	0.000e+00		Proportion of Variance	0.4322	0.3155	0.1745	0.07718	0.00061
Cumulative Proportion	0.5403	0.7134	0.80787	0.87204	0.92811	0.96045	0.9747	0.98791	0.99815	0.99973	1.00000	1.000e+00		Cumulative Proportion	0.4322	0.7477	0.9222	0.99939	1.00000
Loadings distribution														Loadings distribution
	PC1	PC2	PC3	PC4	PC5	PC6	PC7	PC8	PC9	PC10	PC11	PC12			PC1	PC2	PC3	PC4	PC5
M1	-0.31617777	-0.16750918	-0.087346503	-0.05497977	0.3830865	-0.63430945	0.08318476	-0.37994241	-0.16777050	-0.016734910	-0.16045322	3.267541e-01		M1	-0.46107643	-0.436552847	0.1405390	-0.759648440	0.003628828
M2	-0.29805988	-0.07823964	0.252585691	0.48798968	0.1939712	0.55694189	-0.05617749	-0.07797985	-0.25850492	0.050160982	-0.18655580	3.767168e-01		M2	-0.40947915	-0.252926550	0.7027542	0.523866467	-0.007448978
M3	-0.25057988	0.30264661	-0.400919300	-0.45275677	0.1769825	0.31554224	-0.07381574	-0.01580218	-0.09555077	-0.007112014	0.48049440	3.213194e-01		M3	-0.58376781	0.008723225	-0.5214890	0.255542811	0.567350132
M4	0.14913729	-0.60415009	-0.009136223	0.19056080	-0.3105446	-0.08553154	0.01171631	0.01030054	0.07530670	-0.075273492	0.56148806	3.817864e-01		M4	0.52510921	-0.494484146	0.1393189	-0.005535808	0.678458058
M5	-0.08612452	-0.51322135	-0.484199747	-0.30824440	-0.2414282	0.24533154	-0.10603722	0.01962601	-0.05833882	0.029683145	-0.51510550	-5.620504e-10		M5	0.05666393	-0.707714001	-0.4416162	0.288384118	-0.466626012
M7	-0.32959354	0.11929982	0.111625817	-0.08088566	-0.5166578	-0.06657807	0.54830937	0.01264758	-0.29389541	0.445240521	0.03671671	-4.163336e-16
M8	-0.34467863	0.10550623	0.148220811	0.00585071	-0.3306372	-0.11687719	-0.69286542	-0.23738141	0.28593472	0.325685160	0.02895279	-1.873501e-16
M9	-0.35780931	0.13041149	0.145994183	-0.05506795	-0.3745939	-0.02354810	0.02377393	-0.04386611	-0.02826162	-0.826276293	-0.06101445	2.567391e-16
M23	-0.36150038	-0.07881501	-0.074574485	0.08371370	0.1545006	0.11156334	0.39265786	0.04925036	0.80965073	0.035251883	-0.02892611	1.665335e-16
M30	-0.33221222	-0.18042633	0.211824009	-0.13692169	0.1835318	-0.18971666	-0.18049458	0.82362008	-0.10441604	0.037000919	0.02424857	4.579670e-16
M31	-0.09137536	0.26535618	-0.646942139	0.60818613	-0.1353442	-0.20783551	-0.06867886	0.24897212	-0.06439266	-0.018316257	-0.01061627	1.734723e-17
M6	-0.33746495	-0.30705087	-0.092698313	0.13142102	0.1926714	0.10057497	-0.01866325	-0.21823163	-0.21750513	-0.024826300	0.34717106	-7.087377e-01
