# Supplementary material for: Evolution of Old World Equus and origin of the zebra-ass clade
Source: Sci Rep. 2021 May 12;11:10156. doi: 10.1038/s41598-021-89440-9 (PMC8114910; doi:10.1038/s41598-021-89440-9)
Supplement: Supplementary file 5 — Supplementary Information 5. [file 41598_2021_89440_MOESM5_ESM.xlsx]

## Sheet: Foglio2
Specimen	Species	Country	Quarry	Age	M1	M2	M3	M4	M5	M7	M8	M9	M23	M30	M31	M6	Source
USNM 12573	E. simplicidens	USA	Hagerman Horse Quarry	3.3	141.5	143.2	151.6	98.8	250.4	105.2	84.6	191.5	452	202.1	193.2	535.1	RLB+OC
USNM 13791	E. simplicidens	USA	Hagerman Horse Quarry	3.3	137.5	136.2	154.8	105.8	260.6	101.9	84.4	188.5	440	195.3	194.5	535	RLB+OC
USNM32551	E. simplicidens	USA	Hagerman Horse Quarry	3.3	135	134.4	154.8	105.8	260.6	102	84	185	420	189	187	530	RLB+OC
USNM32555	E. simplicidens	USA	Hagerman Horse Quarry	3.3	147	126	148	109	257	103	92	192	440	182	205	530	RLB+OC
USNM32556	E. simplicidens	USA	Hagerman Horse Quarry	3.3	145	148	148	109	257	106	84	190	440	195	197	550	RLB+OC
USNM11988	E. simplicidens	USA	Hagerman Horse Quarry	3.3	145	105	160	100	260	103	86	188	445	191	210	510	RLB+OC
USNM11989	E. simplicidens	USA	Hagerman Horse Quarry	3.3	140	114	156	100	256	108	85	190	440	189	205	510	RLB+OC
USNM12155	E. simplicidens	USA	Hagerman Horse Quarry	3.3	154	135	145	103	248	104	90	192	435	189	205	537	RLB+OC
USNM12500	E. simplicidens	USA	Hagerman Horse Quarry	3.3	135	140	145	103	248	103	85	189	430	190	206	523	V. Eisenmann website (ref. 56)
USNM12525	E. simplicidens	USA	Hagerman Horse Quarry	3.3	161	127	145	112	257	102	84	188	450	180	200	545	V. Eisenmann website (ref. 56)
USNM12528	E. simplicidens	USA	Hagerman Horse Quarry	3.3	148	130	145	112	257	102	84	187	435	196	190	535	V. Eisenmann website (ref. 56)
USNM12529	E. simplicidens	USA	Hagerman Horse Quarry	3.3	148	119.5	150	112.5	262.5	107	88	195	420	193	191	530	V. Eisenmann website (ref. 56)
USNM12543	E. simplicidens	USA	Hagerman Horse Quarry	3.3	145	133	155	107	262	105	87	192	435	201	211	540	V. Eisenmann website (ref. 56)
USNM12576	E. simplicidens	USA	Hagerman Horse Quarry	3.3	138	129	141	112	253	100	85	185	425	185	199	520	V. Eisenmann website (ref. 56)
USNM16999	E. simplicidens	USA	Hagerman Horse Quarry	3.3	145	132	158	100	258	104	86	192	455	191	200	535	V. Eisenmann website (ref. 56)
USNM13835	E. simplicidens	USA	Hagerman Horse Quarry	3.3	147	135	158	100	258	97	82	180	445	199	193	540	V. Eisenmann website (ref. 56)
IVPP V13552	E. eisenmannae	China	Longdan	2.55	180	172	156	117	273	115	94	209	525	250	223	625	Wang and Deng, 2011 (ref. 53)
HMV1101	E. eisenmannae	China	Longdan	2.55	166	173	158	118	276	111	96	210	510	240	204	615	Wang and Deng, 2011 (ref. 53)
HMV1105	E. eisenmannae	China	Longdan	2.55	165	163.5	146.5	120	267	113	92	205.5	486	245	192	595	Wang and Deng, 2011 (ref. 53)
HMV1108	E. eisenmannae	China	Longdan	2.55	176	163	148	133	281	108	93.5	202	510	250	200	620	Wang and Deng, 2011 (ref. 53)
IVPP V16871	E. eisenmannae	China	Longdan	2.55	172	162	152	115	267	109	96	205	481	240	204	601	Wang and Deng, 2011 (ref. 53)
IVPP V16873	E. eisenmannae	China	Longdan	2.55	173	159	164	112	276	112	94	206	461	245	192	608	Wang and Deng, 2011 (ref. 53)
HMV1104	E. eisenmannae	China	Longdan	2.55	183	137	155	125	278	106	90	200	460	250	200	600	Wang and Deng, 2011 (ref. 53)
NWUV 1403.1	E. huanghoensis	China	Nihewan	Early Pleistocene	170	158	130	100	230	105.5	88.9	193	455	230	172	558	Li et al.. 2015 (ref. 54)
NIH002	E. sanmeniensis	China	Nihewan	Early Pleistocene	155	147	152	126	278	103	90.5	192	480	225	193	580	Eisenmann, 1980 (ref. 2), V. Eisenmann website (ref. 56)
NHML 20.163356	E. stenonis vireti	France	Saint Vallier	2.45	155.3	133	137.8	129.1	266.9	102.5	84.1	186.7	453.1	222.7	178.4	555.3	OC
NHML 20.163360	E. stenonis vireti	France	Saint Vallier	2.45	156.7	136	139.1	121.8	260.9	101.6	85.7	185.1	453.8	233.3	159.4	553.9	OC
NHML 20.163372	E. stenonis vireti	France	Saint Vallier	2.45	146.7	140	125.1	141.1	266.2	100.3	82.9	182.7	456.1	231.7	186.4	553.2	OC
NHML 20.163373	E. stenonis vireti	France	Saint Vallier	2.45	145	138	125.1	141.1	266.2	100	84	186	445	220	170	550	OC
IGF 560 Holotype	E. stenonis	Italy	Terranuova (Upper Vadarno Basin)	1.8	152.7	127	132.3	138.1	280.4	99.1	82.5	178.2	407.5	220.1	166.6	540.8	OC
E. stenonis_Warp	E. stenonis_W	Italy	Target Deformation Holotype	1.8	156.7	126	131.7	145.9	277.6	101.9	81.9	180.8	439.8	233.8	165.9	550.3	Cirilli et al.. 2020 (ref. 55)
KNM-ER1484	E. koobiforensis	East Africa	Koobi Fora	1.9	148.5	148.3	138	146	284	112.8	93.4	201.5	460.8	211.5	183.1	580.8	RLB
USNM152231	E. grevyi	East Africa	Kenya	0.0	144.4	117.2	140.7	127.9	268.6	95.8	77.6	171.6	409.4	179.1	194.6	530.2	RLB
USNM163228	E. grevyi	East Africa	Kenya	0.0	141.7	140.5	138.1	132.4	270.5	99.5	81.3	179.4	440.1	193.1	199.5	552.7	RLB
USNM163331	E. grevyi	East Africa	Kenya	0.0	155.2	133	142.1	133.1	275.2	103.5	82.6	184.7	453.7	197.4	219.7	563.4	RLB
USNM163334	E. grevyi	East Africa	Kenya	0.0	146.3	124.3	142.4	131.9	274.3	98.1	80.9	177.2	429.9	193.3	184.2	544.9	RLB
USNM163338	E. grevyi	East Africa	Kenya	0.0	155.6	137.6	140.4	134.7	275.1	100.1	85.5	177.6	456.2	192.4	216.7	568.3	RLB
USNM182027	E. grevyi	East Africa	Kenya	0.0	149.7	121.9	136.1	130.1	266.2	93.5	74.9	166.2	431.4	180.3	200.2	537.8	RLB
USNM182028	E. grevyi	East Africa	Kenya	0.0	141.5	128.9	131.6	140.2	271.8	100.6	80.6	177.8	426.6	186.3	200.2	542.2	RLB
USNM182063	E. grevyi	East Africa	Kenya	0.0	151.3	140.8	134.9	134.9	269.8	100.9	81.1	181.3	447.9	187.4	205.2	561.9	RLB
USNM199079	E. grevyi	East Africa	Kenya	0.0	138.4	116.9	137.9	136.4	274.3	98.9	80.1	175.7	428.2	190.1	195.9	529.6	RLB
USNM241009	E. grevyi	East Africa	Kenya	0.0	160.1	122.9	131.4	140.2	271.6	100.1	74.6	168.9	440.3	186.7	204.3	554.6	RLB
AC 1913-58	E. grevyi	East Africa	(Paris) Zoo	0.0	143	122	146	126	272	95	75.5	170	440	183	196	537	V. Eisenmann website (ref. 56)
AC 1931-392	E. grevyi	East Africa	(Paris) Zoo	0.0	140	117	129	134	263	93	73	165	413	180	181	520	V. Eisenmann website (ref. 56)
AC 1932-123	E. grevyi	East Africa	(Paris) Zoo	0.0	141	125	142	122	264	92	74	166	420	187	202	530	V. Eisenmann website (ref. 56)
MA 1977-66	E. grevyi	East Africa	(Paris) Zoo	0.0	135	144	118	126	244	100	79	178	425	183	185	523	V. Eisenmann website (ref. 56)
LG 5237	E. grevyi	East Africa	Somali	0.0	140	139	133	125	258	94	82	176	425	188	206	537	V. Eisenmann website (ref. 56)
LD 885	E. grevyi	East Africa	Indet	0.0	142	121	130	132	262	86.5	75	160	407	184	190	525	V. Eisenmann website (ref. 56)
AM 980	E. grevyi	East Africa	Indet	0.0	152	143	121	144	265	96	82	178	430	192	183	560	V. Eisenmann website (ref. 56)
AM 1923	E. grevyi	East Africa	Indet	0.0	141	132	125	137	262	96	76	172	412	184	187	535	V. Eisenmann website (ref. 56)
AM 1963	E. grevyi	East Africa	Indet	0.0	134	133	116	142	258	101	84	181	403	183	196	525	V. Eisenmann website (ref. 56)
BA 5463	E. grevyi	East Africa	Kenya	0.0	132	133	124	136	260	93	75	167	415	180	181	525	V. Eisenmann website (ref. 56)
A	E. grevyi	East Africa	Kenya	0.0	137	139	130	129	259	98	81	177	425	187	202	535	V. Eisenmann website (ref. 56)
B	E. grevyi	East Africa	Kenya	0.0	149	126	130	144	274	90	77	167	430	188	187	549	V. Eisenmann website (ref. 56)
NA 3967	E. grevyi	East Africa	Kenya	0.0	140	119	142	119	261	86.5	77	163	420	188	192	520	V. Eisenmann website (ref. 56)
NA 3968	E. grevyi	East Africa	Kenya	0.0	140	129	143	123	266	97	76.5	172	425	188	206	535	V. Eisenmann website (ref. 56)
NA 5145	E. grevyi	East Africa	Kenya	0.0	131	131	132.5	135.5	268	95.5	76	172	420	184	190	530	V. Eisenmann website (ref. 56)
NA 2489	E. grevyi	East Africa	Kenya	0.0	143	138	143	131	274	100	82.5	182	437	192	183	555	V. Eisenmann website (ref. 56)
BM 1893.12.1.2	E. grevyi	East Africa	Somalia	0.0	140	137	146	127	273	96.5	81	176	430	184	187	550	V. Eisenmann website (ref. 56)
BM 1923.10.20.16	E. grevyi	East Africa	Sudan	0.0	137	127	137	134	271	94	76	170	415	180	181	535	V. Eisenmann website (ref. 56)
BM 1962.8.174	E. grevyi	East Africa	Kenya	0.0	137	126	136	131	267	97	78	175	420	187	202	530	V. Eisenmann website (ref. 56)
ST 17490	E. grevyi	East Africa	(Paris) Zoo	0.0	138	127.5	124	132.5	256.5	90	81	172	415	188	187	522	V. Eisenmann website (ref. 56)
Addis ss n°	E. grevyi	East Africa	Lac Stephanie	0.0	147	125	125	143	268	94	77	173	430	188	192	540	V. Eisenmann website (ref. 56)
BA 10873	E. grevyi	East Africa	Kenya	0.0	140	127	130	123	253	90	74	165	410	184	190	520	V. Eisenmann website (ref. 56)
BE 1923-177	E. grevyi	East Africa	Ethiopia	0.0	146	119.5	140	129.5	269.5	92	76	169	425	192	183	535	V. Eisenmann website (ref. 56)
ZU 19018	E. grevyi	East Africa	(Paris) Zoo	0.0	135	125	132	127.5	259.5	96	78	173	410	184	187	520	V. Eisenmann website (ref. 56)
ZU 16656	E. grevyi	East Africa	Kenya	0.0	137	127	126	125	251	94	75	169	410	183	196	515	V. Eisenmann website (ref. 56)
HA 6879	E. grevyi	East Africa	Kenya	0.0	146	124	144	132	276	99	80	178	440	180	181	546	V. Eisenmann website (ref. 56)
HA 7196	E. grevyi	East Africa	Kenya	0.0	146	130	130	132	262	102	82	182	425	187	202	538	V. Eisenmann website (ref. 56)
HA 7197	E. grevyi	East Africa	Kenya	0.0	136	130	127	134	261	101	81	181	413	188	187	527	V. Eisenmann website (ref. 56)
HA 7198	E. grevyi	East Africa	Kenya	0.0	134	130	127	136	263	98	80	177	418	188	192	527	V. Eisenmann website (ref. 56)
HA 7201	E. grevyi	East Africa	Kenya	0.0	139	117	134	135	269	95	77	173	410	188	206	525	V. Eisenmann website (ref. 56)
HA 7202	E. grevyi	East Africa	Kenya	0.0	152	127	137	134	271	95	79	174	427	184	190	550	V. Eisenmann website (ref. 56)
HA 7203	E. grevyi	East Africa	Kenya	0.0	144	126	137	125	262	96	78	172	420	192	183	532	V. Eisenmann website (ref. 56)
HA 7204	E. grevyi	East Africa	Kenya	0.0	143	127	139	126	265	95	83	175	420	184	187	535	V. Eisenmann website (ref. 56)
HA 7205	E. grevyi	East Africa	Kenya	0.0	136	124	133	127	260	100	80	176	420	183	196	520	V. Eisenmann website (ref. 56)
HA 7206	E. grevyi	East Africa	Kenya	0.0	138	121	131	138	269	102	81	181	422	180	181	528	V. Eisenmann website (ref. 56)
HA 7207	E. grevyi	East Africa	Kenya	0.0	133	132	136	134	270	98	80	177	410	187	202	535	V. Eisenmann website (ref. 56)
HA 7209	E. grevyi	East Africa	Kenya	0.0	149	121	137	138	275	91	75	166	425	188	187	545	V. Eisenmann website (ref. 56)
HA 7210	E. grevyi	East Africa	Kenya	0.0	138	130	136	131	267	97	78	175	425	188	192	535	V. Eisenmann website (ref. 56)
HA 7211	E. grevyi	East Africa	Kenya	0.0	135	127	130	128	258	88	79	165	407	188	206	520	V. Eisenmann website (ref. 56)
HA 7212	E. grevyi	East Africa	Kenya	0.0	149	131	140	130	270	97	80	177	443	184	190	550	V. Eisenmann website (ref. 56)
HA 7213	E. grevyi	East Africa	Kenya	0.0	142	132	133	136	269	99	87	181	430	192	183	543	V. Eisenmann website (ref. 56)
HA 6747	E. grevyi	East Africa	Kenya	0.0	147	124	147	125	272	95	78	173	427	184	187	543	V. Eisenmann website (ref. 56)
FR 657	E. grevyi	East Africa	(Paris) Zoo	0.0	134	133	122	146	268	99	80	181	430	180	181	535	V. Eisenmann website (ref. 56)
MU 1953-96	E. grevyi	East Africa	(Paris) Zoo	0.0	144	124	130	137	267	102	83	183	417	187	202	535	V. Eisenmann website (ref. 56)
MU 1965-113	E. grevyi	East Africa	Kenya	0.0	147	126	136	126	262	91	75	166	415	188	187	535	V. Eisenmann website (ref. 56)
NA 3966	E. grevyi	East Africa	Kenya	0.0	133	124	122	141	263	97	85.5	178	415	188	192	520	V. Eisenmann website (ref. 56)
NA 2495	E. grevyi	East Africa	Kenya	0.0	145	120	132	128	260	96	85	182	425	183	196	525	V. Eisenmann website (ref. 56)
HA 7199	E. grevyi	East Africa	(Paris) Zoo	0.0	153	112	135	129	264	101	85.5	178	413	187	202	529	V. Eisenmann website (ref. 56)
NY 54247	E. grevyi	East Africa	Indet	0.0	152	126	140	137	277	97	80	178	440	188	206	555	V. Eisenmann website (ref. 56)
NY 82038	E. grevyi	East Africa	Indet	0.0	138	134	132	133	265	98	81	177	420	184	190	537	V. Eisenmann website (ref. 56)
BA 10899	E. grevyi	East Africa	(Paris) Zoo	0.0	141	131	120	150	270	97	82	180	425	192	183	542	V. Eisenmann website (ref. 56)
HA 10.07.95	E. grevyi	East Africa	Kenya	0.0	146	140	128	131	259	83	79	159	423	183	196	545	V. Eisenmann website (ref. 56)
PRG 6293	E. grevyi	East Africa	(Paris) Zoo	0.0	152	132	135	136	271	91	79	167	435	187	202	555	V. Eisenmann website (ref. 56)
PRG 46431	E. grevyi	East Africa	(Paris) Zoo	0.0	139	137	138	136	274	92	78	167.5	430	188	187	550	V. Eisenmann website (ref. 56)
ZM 39802	E. grevyi	East Africa	Indet	0.0	147	136	131	132	263	95	82	173	428	188	192	546	V. Eisenmann website (ref. 56)
Institutional Acronyms
USNM	National Museum of Natural History, Washington D.C, USA.
IVPP	Institute of Vertebrate Paleontology and Paleoanthropology; Beijing, China.
HMV	Hezheng Paleozoological Museum, Hezheng, China;
NWUV	Vertebrate Paleontology of Institute of Cenozoic Geology and Environment, Northwest University; Xian, China.
NIH	Muséum National d’Historie Naturelle, Nihewan collection; Paris, France
NHML	Natural History Museum of Lyon; Lyon, France.
IGF	Museo di Storia Naturale, Università di Firenze, Sezione Geologia e Paleontologia; Firenze, Italy.
KNM-ER	Kenyan Natural History Museum, East Rudolf; Nairobi, Kenya.
AC	Laboratoires d’Anatomie Comparée et des Mammifères du Muséum National d’Historie Naturelle; Paris, France.
MA	Laboratoires d’Anatomie Comparée et des Mammifères et Oiseaux du MNHN, Paris, France.
LG	Zoological Institute, Saint Petersburg, Russia.
LD	Rijksmuseum van Natuurlijke Historie, Leiden, Netherlands.
AM	Zoologisch Museum, Amsterdam, Netherlands.
BA	Naturhistorisches Museum, Basel, Switzerland.
A	Laboratoires d’Anatomie Comparée et des Mammifères et Oiseaux du MNHN, Paris, France.
NA	National Museums of Kenya, Nairobi, Kenya.
BM	Natural History Museum; London, United Kingdom.
ST	Staatliches Museum für Naturkunde, Stuttgart, Germany.
BE	Naturhistorisches Museum, Bern, Switzerland.
ZU	Zoologisches Museum der Universität, Zürich, Switzerland.
MCZ	Harvard University, Cambridge, USA
FR	Naturmuseum und Forschungsinstitut Senckenberg, Frankfurt, Germany.
MU	Zoologische Sammlung des Bayerischen Staates, Münich, Germany.
NY	American Museum of Natural History, New York, USA.
HA	Zoologisches Institut und zoologisches Museum, Hamburg, Germany.
PRG	National Museum (Natural History), Praha, Czech Republic
ZM	South African Museum, Cape Town, South Africa.
